# Supplementary material for: Control of Escherichia coli in Fresh-Cut Mixed Vegetables Using a Combination of Bacteriophage and Carvacrol
Source: Antibiotics (Basel). 2023 Oct 30;12(11):1579. doi: 10.3390/antibiotics12111579 (PMC10668671; doi:10.3390/antibiotics12111579)
Supplement: Supplementary file 1 [file antibiotics-12-01579-s001.zip]

Archive with 1 entries (1 files):
- antibiotics-2662348-supplementary.pdf
